# Supplementary material for: Investigation of Reference Genes for qRT-PCR and ARF Gene Family in Michelia compressa (Magnoliaceae) Under Cold Stress
Source: Plants (Basel). 2026 Apr 25;15(9):1317. doi: 10.3390/plants15091317 (PMC13164995; doi:10.3390/plants15091317)
Supplement: Supplementary file 1 [file plants-15-01317-s001.zip › Supplementary file S1.xlsx]

## Sheet: Table S1
Table S1: Housekeeping gene candidate read count, FPKM, and annotation
gene name	geneid	genelen	CK1.readcount	CK2.readcount	CK3.readcount	Mm1.readcount	Mm2.readcount	Mm3.readcount	Ma1.readcount	Ma2.readcount	Ma3.readcount	Md1.readcount	Md2.readcount	Md3.readcount	CK1.fpkm	CK2.fpkm	CK3.fpkm	Mm1.fpkm	Mm2.fpkm	Mm3.fpkm	Ma1.fpkm	Ma2.fpkm	Ma3.fpkm	Md1.fpkm	Md2.fpkm	Md3.fpkm	{nr}	{SwissProt}	{KEGG}	{KOG}	{GO}	{nt}	{pfam}
ACT	transcript_HQ_GMC_transcript82894/f1p0/1477	1477	864.84	451.28	1341.34	959.98	943.01	900.92	808.22	833.64	863.71	729.43	941.78	776.78	39.6	20.07	66.09	42.15	45.69	43.22	38.08	40.72	43.83	35.63	52.27	41.01	{AFD62269.1; actin 2 [Annona cherimola]}	{sp|P30173|ACT13_SOLTU; Actin-101 OS=Solanum tuberosum GN=AC101 PE=3 SV=1}	{atr:18444298; - - - - -}	{At5g09810; KOG0676 Actin and related proteins Z Cytoskeleton ;}	{NA}	{XM_010907399.2; PREDICTED: Elaeis guineensis actin-101 (LOC105032827), mRNA}	{NA}
UBC	transcript_HQ_GMC_transcript41139/f3p0/1362	1362	998.83	786.11	1019.11	1048.77	866.02	772.53	830.82	734.74	801.59	830.59	516.63	657.1	50.52	38.6	55.62	51.03	46.44	41	43.35	39.7	44.99	44.89	31.73	38.37	{XP_008781778.1; PREDICTED: ubiquitin-conjugating enzyme E2 22-like [Phoenix dactylifera]}	{sp|Q9FF66|UBC22_ARATH; Ubiquitin-conjugating enzyme E2 22 OS=Arabidopsis thaliana GN=UBC22 PE=1 SV=1}	{pda:103701486; K10583 UBE2S, E2EPF ubiquitin-conjugating enzyme E2 S 2.3.2.23 ko04120; Genetic Information Processing; Folding, sorting and degradation; Ubiquitin mediated proteolysis}	{At5g05080; KOG0423 Ubiquitin-protein ligase O Posttranslational modification, protein turnover, chaperones ;}	{GO:0016881; acid-amino acid ligase activity; molecular_function}	{XM_019197078.1; PREDICTED: Nelumbo nucifera ubiquitin-conjugating enzyme E2 22 (LOC104593545), transcript variant X2, mRNA}	{PF00179:Ubiquitin-conjugating enzyme}
GAPDH	transcript_HQ_GMC_transcript30285/f47p0/1707	1708	4647.6	3120.65	4571.14	4577.9	5197.56	4784.25	4676.95	4561.09	5215.39	4811.84	4278.67	4355.03	178.77	116.72	188.42	168.09	211.02	192.36	184.48	186.75	221.96	196.96	198.96	192.85	{XP_008776392.1; PREDICTED: glyceraldehyde-3-phosphate dehydrogenase GAPCP2, chloroplastic-like [Phoenix dactylifera]}	{sp|Q9SAJ6|G3PP1_ARATH; Glyceraldehyde-3-phosphate dehydrogenase GAPCP1, chloroplastic OS=Arabidopsis thaliana GN=GAPCP1 PE=1 SV=1}	{egu:105039685; K00134 GAPDH, gapA glyceraldehyde 3-phosphate dehydrogenase 1.2.1.12 ko01200; Metabolism; Global and overview maps; Carbon metabolism | ko01230; Metabolism; Global and overview maps; Biosynthesis of amino acids | ko00010; Metabolism; Carbohydrate metabolism; Glycolysis / Gluconeogenesis | ko00710; Metabolism; Energy metabolism; Carbon fixation in photosynthetic organisms | ko04066…	{At1g79530; KOG0657 Glyceraldehyde 3-phosphate dehydrogenase G Carbohydrate transport and metabolism ;}	{GO:0016620; oxidoreductase activity, acting on the aldehyde or oxo group of donors, NAD or NADP as acceptor; molecular_function GO:0008839; dihydrodipicolinate reductase activity; molecular_function GO:0016616; oxidoreductase activity, acting on the CH-OH group of donors, NAD or NADP as acceptor; molecular_function GO:0055114; oxidation-reduction process; biological_process GO:0009089; lysine bi…	{XM_010277918.2; PREDICTED: Nelumbo nucifera glyceraldehyde-3-phosphate dehydrogenase GAPCP2, chloroplastic-like (LOC104611012), mRNA}	{PF02800:Glyceraldehyde 3-phosphate dehydrogenase, C-terminal domain PF00044:Glyceraldehyde 3-phosphate dehydrogenase, NAD binding domain PF01113:Dihydrodipicolinate reductase, N-terminus PF02826:D-isomer specific 2-hydroxyacid dehydrogenase, NAD binding domain}
UBQ	transcript_HQ_GMC_transcript160282/f1p0/1996	1994	614.36	756.97	449.32	391.14	544.29	314.13	403.71	438.5	546.3	482.84	306.27	527.33	19.73	23.65	15.4	11.94	18.4	10.52	13.25	14.96	19.38	16.46	11.86	19.46	{XP_010694241.1; PREDICTED: polyubiquitin [Beta vulgaris subsp. vulgaris]}	{sp|Q8H159|UBQ10_ARATH; Polyubiquitin 10 OS=Arabidopsis thaliana GN=UBQ10 PE=2 SV=2}	{jcu:105629279; K08770 UBC ubiquitin C - ko03320; Organismal Systems; Endocrine system; PPAR signaling pathway}	{CE01921; KOG0001 Ubiquitin and ubiquitin-like proteins OR Posttranslational modification, protein turnover, chaperones ; General function prediction only ;}	{GO:0006364; rRNA processing; biological_process GO:0008168; methyltransferase activity; molecular_function GO:0005515; protein binding; molecular_function}	{AB571099.1; Mesembryanthemum crystallinum UBI1 mRNA for polyubiquitin, complete cds}	{PF04452:RNA methyltransferase PF00240:Ubiquitin family}
28S	transcript_HQ_GMC_transcript141552/f1p0/2149	2146	408.68	360.18	431.08	510.34	289.81	323.54	415.6	318.99	334.89	272.34	251.58	258.98	12.06	10.35	13.57	14.3	9	9.95	12.52	10	10.91	8.53	8.95	8.78	{XP_010268667.1; PREDICTED: zinc finger CCCH domain-containing protein 62-like isoform X1 [Nelumbo nucifera]}	{sp|Q338N2|C3H62_ORYSJ; Zinc finger CCCH domain-containing protein 62 OS=Oryza sativa subsp. japonica GN=Os10g0391300 PE=4 SV=2}	{nnu:104605551; - - - - -}	{NA}	{GO:0003676; nucleic acid binding; molecular_function}	{LC027919.1; Leucojum aestivum genes for 5.8S rRNA, ITS2, 28S rRNA, partial and complete sequence}	{PF02037:SAP domain}
β-TUB	transcript_HQ_GMC_transcript141453/f1p0/2628	2628	377.36	128.93	326.45	245.8	286.99	218.49	252.31	238.38	341.97	280.76	217.76	287.71	8.87	2.95	8.15	5.46	7.08	5.34	6.04	5.94	8.86	6.99	6.15	7.76	{XP_010278223.1; PREDICTED: tubulin-folding cofactor C [Nelumbo nucifera]}	{sp|Q9SMR2|TBCC_ARATH; Tubulin-folding cofactor C OS=Arabidopsis thaliana GN=TFCC PE=1 SV=1}	{pda:103701763; - - - - -}	{At4g39920; KOG2512 Beta-tubulin folding cofactor C O Posttranslational modification, protein turnover, chaperones ;}	{NA}	{NA}	{NA}
α-TUB	transcript_HQ_GMC_transcript122597/f1p0/2091	2091	101.45	81.36	92.04	117.85	117.95	127.01	108.09	86.02	141.45	103.68	100.48	76.58	3.08	2.41	2.99	3.4	3.77	4.03	3.36	2.78	4.75	3.35	3.68	2.68	{CAB77671.1; alpha-tubulin [Miscanthus sinensis f. glaber]}	{sp|P14641|TBA2_MAIZE; Tubulin alpha-2 chain OS=Zea mays GN=TUBA2 PE=3 SV=1}	{egr:104442991; K07374 TUBA tubulin alpha - ko04145; Cellular Processes; Transport and catabolism; Phagosome | ko04210; Cellular Processes; Cell growth and death; Apoptosis | ko04530; Cellular Processes; Cellular community - eukaryotes; Tight junction | ko04540; Cellular Processes; Cellular community - eukaryotes; Gap junction | ko05130; Human Diseases; Infectious diseases: Bacterial; Pathogenic …	{At1g50010; KOG1376 Alpha tubulin Z Cytoskeleton ;}	{NA}	{XM_002301092.2; Populus trichocarpa hypothetical protein (POPTR_0002s11250g) mRNA, complete cds}	{NA}
EF-1α	transcript_HQ_GMC_transcript22282/f7p0/1973	1973	8702.86	7634.14	4538.35	10104.6	6290.65	5214.74	4021.57	5748.47	7120.87	5077.36	3686.51	6077.47	282.86	241.45	157.54	312.31	215.35	176.84	133.64	198.52	255.72	175.26	144.53	227.08	{XP_020090201.1; elongation factor 1-alpha [Ananas comosus]}	{sp|O49169|EF1A_MANES; Elongation factor 1-alpha OS=Manihot esculenta GN=EF1 PE=3 SV=1}	{rcu:8264984; K03231 EEF1A elongation factor 1-alpha - ko03013; Genetic Information Processing; Translation; RNA transport | ko05134; Human Diseases; Infectious diseases: Bacterial; Legionellosis}	{At1g07940; KOG0052 Translation elongation factor EF-1 alpha/Tu J Translation, ribosomal structure and biogenesis ;}	{GO:0046983; protein dimerization activity; molecular_function GO:0003942; N-acetyl-gamma-glutamyl-phosphate reductase activity; molecular_function GO:0005525; GTP binding; molecular_function GO:0008652; cellular amino acid biosynthetic process; biological_process GO:0055114; oxidation-reduction process; biological_process GO:0003924; GTPase activity; molecular_function GO:0005737; cytoplasm; cel…	{XM_007205137.1; Prunus persica hypothetical protein (PRUPE_ppa005718mg) mRNA, complete cds}	{PF03143:Elongation factor Tu C-terminal domain PF02662:Methyl-viologen-reducing hydrogenase, delta subunit PF02774:Semialdehyde dehydrogenase, dimerisation domain PF01926:50S ribosome-binding GTPase PF03144:Elongation factor Tu domain 2 PF00009:Elongation factor Tu GTP binding domain}
RPL1	transcript_HQ_GMC_transcript64195/f1p0/784	784	1497.24	2200.83	1583.93	1798.93	1500.65	1299.37	1380.48	1153.45	1511	1161.06	1044.57	1173.58	159.87	226.45	188.45	191.64	173.32	148.09	156.36	133.81	181.38	135	138.26	146.57	{XP_002274407.1; PREDICTED: 60S ribosomal protein L12 [Vitis vinifera]}	{sp|O50003|RL12_PRUAR; 60S ribosomal protein L12 OS=Prunus armeniaca GN=RPL12 PE=2 SV=1}	{vvi:100244384; K02870 RP-L12e, RPL12 large subunit ribosomal protein L12e - ko03010; Genetic Information Processing; Translation; Ribosome}	{At2g37190; KOG0886 40S ribosomal protein S2 J Translation, ribosomal structure and biogenesis ;}	{GO:0005840; ribosome; cellular_component GO:0006412; translation; biological_process GO:0003735; structural constituent of ribosome; molecular_function}	{XM_008799955.2; PREDICTED: Phoenix dactylifera 60S ribosomal protein L12 (LOC103713135), mRNA}	{PF00298:Ribosomal protein L11, RNA binding domain}
CYP	transcript_HQ_GMC_transcript141270/f1p0/890	890	2942.42	4683.53	2828.88	3643.92	2604.06	2785.05	2268.03	2127.73	2237.64	2159.63	1968.52	2002.22	261.01	401.29	276.69	318.68	248.23	262.23	211.49	203.95	222.2	207.33	215.01	206.87	{XP_015967729.1; PREDICTED: peptidyl-prolyl cis-trans isomerase CYP19-4 [Arachis duranensis]}	{sp|Q8LDP4|CP19D_ARATH; Peptidyl-prolyl cis-trans isomerase CYP19-4 OS=Arabidopsis thaliana GN=CYP19-4 PE=1 SV=2}	{adu:107491361; K01802 E5.2.1.8 peptidylprolyl isomerase 5.2.1.8 -}	{At2g29960; KOG0865 Cyclophilin type peptidyl-prolyl cis-trans isomerase O Posttranslational modification, protein turnover, chaperones ;}	{GO:0003755; peptidyl-prolyl cis-trans isomerase activity; molecular_function GO:0006457; protein folding; biological_process}	{XM_010106326.1; Morus notabilis Peptidyl-prolyl cis-trans isomerase CYP19-4 partial mRNA}	{PF00160:Cyclophilin type peptidyl-prolyl cis-trans isomerase/CLD}

## Sheet: Table S2
Table S2: Primer sequences for qRT-PCR in McoARF
gene name	Forward primer Sequence (5'->3')	Reverse primer Sequence (5'->3')
McoARF1	CACAGTGAACAGGTTGCTGC	ATTTGTTGGCTGCTTGCTCG
McoARF13	GACAAGCCCTTCGGAGTTCA	GGCCACCTTTTTGGCTCAAG
McoARF18	GCATGCCAAGTCTGAGAGGT	ACTTTGTCAGCAGAGGGAGC
McoARF24	CACAGTGAACAGGTTGCTGC	ATTTGTTGGCTGCTTGCTCG
McoARF32	CGTGAACCTCCGACACAAGA	CACGTCTCACTCCAACACGA
McoARF38	TCTGGCCTGAATCCGACCTA	TCCAGTGCACCATCTTTCCC
McoARF45	AGGATTTGCACGGGACAGAG	GCTGTTGCAAGGACACCAAG
McoARF49	CCAGATCCTCCACTCCCAGA	AATTCCTGCCAAGGGGGATG

## Sheet: Table S3
Table S3: Primers for functional validation of McoARF13
gene name	primer sequence（5' to 3'）
McoARF13-XbaI-F	gagaacacgggggactctagaATGGCGTCTTCTGATGTTTCTGT
McoARF13-BamH1-R	ggactgaccacccggggatccCTAGAAGTTCTCTTGATCAGCTGCC
35 S	GACGCACAATCCCACTATCC
McoARF13-R	CTAGAAGTTCTCTTGATCAGCTGCC
AtACT-qRT-PCR-F	GTGGTTGCACCGCCAGAGAGA
AtACT-qRT-PCR-R	CCACATCTGTTGGAAGGTGCTGA
Note: The lowercase sequence is the recombinant sequence added at the 5' end.

## Sheet: Table S4
Table S4: Member information and protein physicochemical properties of the ARF gene family in M. compressa
Gene name	Sequence ID	CDS bp	Number of Amino Acid	Molecular Weight	Theoretical pI	Instability Index	Aliphatic Index	Grand Average of Hydropathicity	Subcellular localization
McoARF1	transcript_HQ_GMC_transcript100495/f1p0/4250	2274	757	85048.7	8.52	74.68	75.75	-0.617	Nucleus
McoARF2	transcript_HQ_GMC_transcript103156/f1p0/2648	1167	388	43633.8	9.03	60.67	77.11	-0.347	Nucleus
McoARF3	transcript_HQ_GMC_transcript106090/f1p0/3608	2964	987	109443	6.55	62.09	74.43	-0.511	Nucleus
McoARF4	transcript_HQ_GMC_transcript109637/f1p0/4373	3369	1122	124225	6.17	64.28	79.03	-0.516	Nucleus
McoARF5	transcript_HQ_GMC_transcript109833/f1p0/2887	1065	354	40080.2	6.61	44.93	66.02	-0.498	Nucleus
McoARF6	transcript_HQ_GMC_transcript110199/f1p0/4498	2298	765	85448.8	6.7	73.77	78.34	-0.547	Nucleus
McoARF7	transcript_HQ_GMC_transcript113562/f1p0/3092	1479	492	55174.6	6.15	53.46	75.91	-0.33	Nucleus
McoARF8	transcript_HQ_GMC_transcript11672/f2p0/2498	2163	720	78428.2	6.31	50.43	67.53	-0.376	Nucleus
McoARF9	transcript_HQ_GMC_transcript116754/f1p0/2523	1677	558	62387.7	5.69	57.73	74.57	-0.415	Nucleus
McoARF10	transcript_HQ_GMC_transcript118869/f1p0/2332	2007	668	75096.9	6.24	57.85	72.83	-0.501	Nucleus
McoARF11	transcript_HQ_GMC_transcript1207/f7p0/3744	2586	861	95882.9	5.97	58.7	68.03	-0.596	Nucleus
McoARF12	transcript_HQ_GMC_transcript121850/f1p0/3088	2988	995	111640	7.14	73.6	71.09	-0.641	Nucleus
McoARF13	transcript_HQ_GMC_transcript1240/f2p0/3796	2580	859	95694.6	6.38	58.05	61.41	-0.692	Nucleus
McoARF14	transcript_HQ_GMC_transcript125187/f1p0/3455	1926	641	71186.8	5.93	56.83	68.11	-0.527	Nucleus
McoARF15	transcript_HQ_GMC_transcript127990/f1p0/4197	2565	854	95185.1	6.92	71.87	77.28	-0.531	Nucleus
McoARF16	transcript_HQ_GMC_transcript130541/f1p0/3796	1557	518	58086.7	5.24	49.5	74.11	-0.412	Nucleus
McoARF17	transcript_HQ_GMC_transcript13836/f2p0/2387	2175	724	81346.9	5.54	52.51	70.52	-0.495	Nucleus
McoARF18	transcript_HQ_GMC_transcript1427/f3p0/3720	2523	840	93464.3	5.8	62.33	77.38	-0.426	Nucleus
McoARF19	transcript_HQ_GMC_transcript146488/f1p0/3689	2298	765	85704.7	6.25	59.08	68.26	-0.611	Nucleus
McoARF20	transcript_HQ_GMC_transcript148729/f1p0/3818	1329	442	49105.9	8.81	61.25	75.66	-0.362	Nucleus
McoARF21	transcript_HQ_GMC_transcript148880/f1p0/3635	1215	404	45295.3	6.73	58.64	75.27	-0.381	Nucleus
McoARF22	transcript_HQ_GMC_transcript149848/f1p0/3110	1197	398	44766.8	6.65	61.13	75.2	-0.435	Nucleus
McoARF23	transcript_HQ_GMC_transcript161227/f1p0/2981	2067	688	76941.5	6.02	52.33	69.72	-0.452	Nucleus
McoARF24	transcript_HQ_GMC_transcript161383/f1p0/2227	1695	564	63146.5	5.27	54.5	79.15	-0.318	Nucleus
McoARF25	transcript_HQ_GMC_transcript18087/f4p0/2199	1755	584	63737.3	8.05	44.45	72.23	-0.226	Nucleus
McoARF26	transcript_HQ_GMC_transcript1969/f2p0/3546	2409	802	89180.2	6.36	58.61	67.21	-0.607	Nucleus
McoARF27	transcript_HQ_GMC_transcript1979/f2p0/3540	1065	354	40080.2	6.61	44.93	66.02	-0.498	Nucleus
McoARF28	transcript_HQ_GMC_transcript346/f4p0/4390	2742	913	101113	6.13	68.7	77.96	-0.457	Nucleus
McoARF29	transcript_HQ_GMC_transcript3504/f2p0/3224	2121	706	78134.2	7.93	55.13	72.07	-0.461	Nucleus
McoARF30	transcript_HQ_GMC_transcript4650/f2p0/3054	1632	543	60377.6	8.71	59.34	72.52	-0.447	Nucleus
McoARF31	transcript_HQ_GMC_transcript52880/f1p0/3260	2466	821	91979.8	6.06	61.57	74.42	-0.434	Nucleus
McoARF32	transcript_HQ_GMC_transcript53949/f1p0/1418	1146	381	42962.6	6.06	54.47	73.44	-0.378	Nucleus
McoARF33	transcript_HQ_GMC_transcript54721/f1p0/1594	1206	401	43718.3	9.27	39.36	84.79	0.059	Nucleus
McoARF34	transcript_HQ_GMC_transcript54798/f1p0/3612	1482	493	54674.6	6.17	72.42	71.4	-0.445	Nucleus
McoARF35	transcript_HQ_GMC_transcript57477/f1p0/2583	1569	522	57999.2	6.72	57.15	66.09	-0.548	Nucleus
McoARF36	transcript_HQ_GMC_transcript7033/f3p0/2755	2103	700	78710	6.39	57.59	71.73	-0.532	Nucleus
McoARF37	transcript_HQ_GMC_transcript7055/f2p0/2803	2265	754	84404.2	5.65	52.02	68.89	-0.503	Nucleus
McoARF38	transcript_HQ_GMC_transcript7259/f3p0/2798	2565	854	93454.4	5.67	46.23	72.26	-0.406	Nucleus
McoARF39	transcript_HQ_GMC_transcript75469/f1p0/3408	1047	348	38954.7	9.28	55.69	79.25	-0.283	Nucleus
McoARF40	transcript_HQ_GMC_transcript77138/f1p0/2866	918	305	34671.7	9.46	64.04	75.08	-0.365	Nucleus
McoARF41	transcript_HQ_GMC_transcript80315/f1p0/3849	2028	675	75671.3	8.47	56.94	60.39	-0.74	Nucleus
McoARF42	transcript_HQ_GMC_transcript82305/f1p0/3799	2091	696	76763.1	7.55	52.47	72.28	-0.349	Nucleus
McoARF43	transcript_HQ_GMC_transcript82338/f1p0/2720	2052	683	75028.5	6.72	48.78	68.11	-0.417	Nucleus
McoARF44	transcript_HQ_GMC_transcript83791/f1p0/3363	1686	561	62087.4	6.5	64.32	66.54	-0.549	Nucleus
McoARF45	transcript_HQ_GMC_transcript84874/f1p0/2286	2166	721	80268.9	6.27	57.05	73	-0.429	Nucleus
McoARF46	transcript_HQ_GMC_transcript93832/f1p0/4701	2673	890	99031	5.21	54.25	76.78	-0.444	Nucleus
McoARF47	transcript_HQ_GMC_transcript94253/f1p0/3301	2040	679	75345.4	6.05	57.53	67.17	-0.543	Nucleus
McoARF48	transcript_HQ_GMC_transcript94786/f1p0/3868	1860	619	69195.8	6.19	58.39	64.83	-0.675	Nucleus
